# Supplementary material for: Bioprospecting for Thermozymes and Characterization of a Novel Lipolytic Thermozyme Belonging to the SGNH/GDSL Family of Hydrolases
Source: Int J Mol Sci. 2022 May 20;23(10):5733. doi: 10.3390/ijms23105733 (PMC9145741; doi:10.3390/ijms23105733)
Supplement: Supplementary file 1 [file ijms-23-05733-s001.zip]

Archive with 1 entries (1 files):
- ijms-1685496-supplementary.pdf
